# Supplementary material for: Network-based identification and prioritization of key transcriptional factors of diabetic kidney disease
Source: Comput Struct Biotechnol J. 2023 Jan 2;21:716–30. doi: 10.1016/j.csbj.2022.12.054 (PMC9827363; doi:10.1016/j.csbj.2022.12.054)
Supplement: Supplementary file 1 — Supplementary material [file mmc1.xlsx]

## Sheet: Supplementary_Table1
Supplementary Table 1: Summary of differentially expressed genes in at least of third of all glomeruli datasets. The log2 fold-change values are calculated as implemented in limma. The vote count represents the the number of studies in which the gene expression was tested. The sign consistency for a gene represents the direction of expression calculated as the number of times gene expression is u…
FULL_gene_list	vote_count	sign_consistency	GSE1009_GPL8300_log2FC	GSE104948_GPL22945_log2FC	GSE30122_log2FC	GSE96804_GPL17586_log2FC	GSE104948_GPL24120_log2FC
LUM	5	5	0.0848722	2.0692	2.82131	1.75004	2.10135
CD52	5	5	0.639425	2.40776	1.64009	0.262444	1.95445
IL10RA	5	5	0.276673	2.45273	1.6986	0.376017	1.7245
THBS2	5	5	0.541762	2.98962	2.23004	0.723493	1.6685
C1QB	5	5	0.508321	2.60805	2.42592	0.340201	2.24522
MMP7	5	5	0.667433	1.69792	2.38575	1.07156	1.99501
MOXD1	5	5	0.345493	1.80725	2.09267	1.34536	1.77453
CXCL6	5	5	0.51657	3.93152	2.50346	0.489189	2.41812
EVI2A	5	5	0.218215	2.12386	1.89822	0.108777	1.57933
COL6A3	5	5	0.215074	2.53597	2.43709	0.948451	2.42628
LYZ	4	4	#N/A	3.47014	1.67906	0.00711631	4.35085
C1QA	4	4	#N/A	2.84265	2.02178	0.3623	1.72058
MS4A6A	4	4	#N/A	1.79985	1.92275	0.830521	2.01314
C3	4	4	#N/A	3.05481	2.92585	1.13521	2.33561
GZMA	5	3	0.0670629	2.46757	1.97448	-0.10764	1.76808
FN1	5	3	-0.81062	1.93022	1.07419	2.04032	1.69173
NNMT	5	3	-0.139001	1.82269	2.66677	0.356855	2.39539
COL1A2	5	3	-0.0586982	2.47272	2.35849	0.94023	2.62104
PYCARD	4	2	#N/A	1.96005	1.61065	-0.0355044	1.8118
HPD	5	-1	0.491177	-1.68968	0.237372	-1.56548	-4.03495
CTSV	5	-3	0.00640591	-2.09516	-1.84968	-0.75247	-2.50336
PDK4	5	-3	-0.0014219	-2.06093	0.344657	-1.69447	-2.68586
CCN2	5	-3	-2.06274	0.196715	-2.13838	-0.178115	-1.72946
SRGAP2	4	-4	-2.45306	-0.355188	-2.58938	#N/A	-1.62289
LPL	5	-5	-1.74184	-2.06647	-2.73795	-0.731026	-2.57832
PLCE1	5	-5	-3.09221	-0.550674	-2.36564	-0.413386	-1.49699
SEMA5A	5	-5	-2.80376	-0.799521	-2.04274	-0.481027	-1.78114
THSD7A	5	-5	-2.64254	-0.984582	-2.48011	-0.452204	-2.31145
TGFBR3	5	-5	-2.14884	-0.495066	-2.31925	-0.639151	-2.18989
NPHS1	5	-5	-2.65346	-0.938499	-2.90914	-0.76305	-2.0358
VEGFA	5	-5	-3.06586	-0.358427	-1.69858	-0.421728	-1.63897
TNNT2	5	-5	-2.24668	-0.611552	-3.25409	-0.539252	-2.72471
MYL9	5	-5	-1.87022	-0.207361	-2.10064	-0.365135	-1.76706
CXADR	5	-5	-2.52492	-0.361621	-1.65773	-0.157604	-3.04225
PTGDS	5	-5	-2.37239	-0.538011	-2.81384	-0.634796	-1.5023
DPP6	5	-5	-2.29722	-0.911789	-2.93216	-0.768915	-1.77546
KLK7	5	-5	-1.64524	-0.577618	-2.08525	-0.548222	-1.5873
G6PC1	5	-3	0.264865	-1.87979	-1.31618	-2.70579	-0.889465
ST3GAL6	5	-5	-2.27283	-0.217809	-1.82185	-0.241665	-0.385384
F3	5	-5	-3.31914	-0.548001	-2.53151	-0.421413	-0.503973
SERINC5	5	-5	-2.65531	-0.239497	-1.57726	-0.451856	-1.03233
PODXL	5	-5	-2.12691	-0.169334	-2.07752	-0.262634	-0.341977
MME	5	-5	-2.93804	-0.501275	-1.59326	-0.424208	-0.649909
MAGI2	5	-5	-3.06348	-0.564716	-2.98248	-0.465269	-1.18547
CDC42EP3	5	-3	-2.38885	0.0533084	-1.90524	-0.268981	-0.861924
F2R	5	-5	-2.62291	-0.0417492	-2.0098	-0.156842	-0.489763
CLIC5	5	-5	-4.2968	-0.362602	-2.35088	-0.414792	-1.08046
DDN	5	-5	-3.10667	-0.211541	-2.28973	-0.567251	-0.0149038
FOXC1	5	-5	-3.3219	-0.21527	-1.89901	-0.436693	-0.393497
FGF1	5	-5	-4.17331	-0.47077	-2.55233	-0.428025	-1.22285
FRY	5	-5	-1.77787	-0.622678	-1.91042	-0.684547	-1.37867
PTPRO	5	-5	-2.82471	-0.179958	-1.8276	-0.454229	-0.558323
GLUL	5	-5	-1.97489	-0.523519	-0.287185	-0.284576	-2.22731
RDX	5	-5	-1.65296	-0.581542	-0.869156	-0.268625	-1.73438
HSP90B1	4	0	-1.93714	0.238606	0.057264	#N/A	-2.11458
LEPROT	4	-4	-1.75345	-0.209181	-0.700737	#N/A	-1.70201
PLA2R1	5	-3	-1.68786	-0.322902	-2.81394	-0.255099	0.102005
COL4A5	5	-3	-1.54795	-0.141126	-2.28919	-0.0568523	0.527154
TYRO3	5	-5	-2.7674	-0.734232	-0.9599	-0.599402	-1.74904
SPOCK1	5	-5	-1.91174	-0.444849	-3.14009	-0.216204	-0.461238
CHI3L1	5	-5	-2.39529	-1.06741	-2.97276	-0.693086	-1.41127
CD46	5	-5	-1.57845	-0.148207	-0.345468	-0.0517987	-1.7207
LOX	5	-5	-2.2042	-0.79177	-2.08935	-0.964707	-0.958426
ARHGAP19	5	-5	-1.22258	-0.820515	-2.52091	-0.698286	-2.32794
MYLK	5	-3	-1.7071	-0.0439376	-0.884553	0.147038	-3.00719
FERMT2	5	-5	-1.63497	-0.287545	-1.19202	-0.250973	-2.13923
MCM6	5	-5	-2.02166	-0.513666	-1.88903	-0.51742	-0.593917
MTHFD2	5	-5	-1.77667	-0.682079	-1.49657	-0.434627	-0.904546
NFASC	5	-5	-1.71512	-0.101907	-1.64775	-0.507518	-0.052613
TCF21	5	-5	-3.15997	-0.404115	-2.66152	-0.655954	-1.31478
WT1	5	-5	-1.64092	-0.542074	-1.52987	-0.453133	-1.41659
CDKN1C	5	-5	-2.29387	-0.153237	-1.74813	-0.376789	-0.915552
APOD	5	-5	-2.48289	-0.328787	-2.39712	-0.446422	-1.34569
SULF1	5	-5	-2.36516	-0.0741865	-2.02661	-0.116385	-0.885701
ZNF185	5	-5	-1.75513	-0.26741	-2.39102	-0.21653	-0.847766
SBSPON	5	-5	-1.58247	-0.811035	-1.50817	-0.580129	-0.196153
PLCG2	5	-3	-2.05857	-1.92771	-1.31823	-0.591257	0.0767934
LGALS8	5	-3	-1.6986	0.172825	-1.68149	-0.160328	-0.469876
HTRA1	5	-5	-3.11408	-0.290836	-1.934	-0.538297	-0.854213
PSMA3	5	-3	-1.66538	0.145534	-0.056658	-0.0648442	-2.12885
SLK	5	-5	-1.76458	-0.271988	-1.5747	-0.271957	-0.641712
SPOCK2	5	-3	-2.96727	-0.111458	-1.56548	-0.359151	0.151898
C1orf21	5	-5	-0.741179	-1.051	-2.28908	-0.476849	-1.69247
KLF7	5	-5	-0.704551	-0.239565	-2.10932	-0.277956	-2.08858
SERPINF1	5	5	0.636568	1.734	1.63912	0.826465	0.52029
HPGD	5	-5	-1.49825	-0.6077	-1.50822	-0.906232	-0.32552
AZGP1	5	-1	0.748992	-1.53858	0.223193	-0.544558	-2.18663
CTNNBIP1	5	-5	-0.83637	-0.732874	-1.60539	-0.264523	-1.72862
VSIG4	5	5	0.474652	2.11252	1.67971	0.852134	1.47237
CRIP1	5	5	0.744044	2.26441	1.14208	0.365449	1.8645
CCL19	5	5	0.599622	1.51375	2.19715	0.936004	0.665455
IRF8	5	5	0.503348	1.69685	1.58963	0.402791	0.369536
HLX	5	1	0.616986	1.76982	-0.37092	-0.140476	1.54413
DACH1	5	-5	-0.764801	-0.792128	-2.20024	-0.615031	-1.73071
SERPINE2	5	5	0.549476	0.746237	1.87082	0.243986	2.24131
TAC1	5	5	0.314879	2.36582	1.92716	0.267843	0.219815
CORO1A	4	4	0.428708	2.05226	1.79928	#N/A	0.823748
RRM2	5	5	0.570393	1.53266	1.44541	0.145319	1.57482
LAPTM5	5	5	0.509187	1.75378	1.45164	0.110151	1.63799
EVI2B	5	3	0.377623	1.67333	1.67064	-0.469911	1.48859
RARRES1	5	5	0.276825	2.34701	2.23909	0.42404	0.534771
HBB	5	3	0.716587	2.36848	1.45348	-1.13163	2.49143
GZMK	5	5	0.322628	2.0629	1.94988	0.389066	0.729027
LTF	5	5	0.207216	2.11328	3.54337	0.297737	1.44432
INSL4	5	3	0.207215	1.65995	-0.399601	0.437694	1.80436
CSTA	5	3	0.192654	1.73882	0.460171	-0.338675	2.13981
GPR18	5	5	0.202505	1.5771	1.63395	0.666318	0.575065
ZNF91	5	-5	-0.189885	-0.183862	-2.12202	-0.203099	-2.14885
FKBP5	5	-5	-0.593495	-1.82919	-0.502864	-0.245887	-3.77721
TNFRSF1B	4	4	0.27798	1.64828	0.678419	#N/A	1.54088
SERPINA3	5	3	-0.30576	1.76141	2.4839	0.344869	0.707941
IGF1	5	-5	-0.142328	-1.32846	-1.52635	-0.922777	-1.97217
VEGFC	5	3	0.155682	1.76277	-0.468921	0.695691	1.69369
B3GALT2	5	-5	-0.123405	-1.71403	-3.20874	-0.585643	-1.022
TMSB15A	5	-1	-0.185733	1.33005	-1.8093	-0.356715	2.82273
CRHBP	5	-3	0.474955	-0.232183	-1.65601	-0.180712	-2.17095
FABP1	5	-3	0.72303	-1.53087	-0.251892	-1.17729	-1.81438
TYROBP	5	3	0.415461	2.37435	1.43512	-0.0015526	2.3425
CFH	5	1	-0.116015	1.5711	-0.564675	0.472412	1.54337
CD48	5	5	0.122606	1.06153	1.73332	0.277256	1.5456
CLU	5	5	0.477944	1.58184	2.00792	0.441952	0.235755
FCER1G	5	3	-0.074986	1.8391	0.819147	0.154916	1.83228
CD53	5	5	0.0643208	0.71104	1.77882	0.260594	2.03985
CX3CR1	5	5	0.107412	1.74671	0.694774	0.162939	3.69751
CPE	5	3	-0.0431701	1.68562	0.673664	0.470481	1.59756
JCHAIN	5	3	-0.030196	1.8146	2.87593	0.804113	0.603845
CPA3	5	3	-0.0334832	2.8827	2.39111	0.701185	1.16268
NCF2	5	3	0.0196016	2.25382	0.663158	-0.193794	1.67176
TGFBI	5	5	0.025263	3.06729	1.4848	0.765577	1.9472
CYP27B1	5	-5	-0.024095	-3.02349	-1.06237	-0.745159	-1.70385
ZBTB16	5	-5	-0.026968	-2.18898	-1.25665	-0.176033	-4.02398
RNASE6	5	5	0.00101745	2.10508	1.5044	0.544403	1.37274
CA10	4	-4	#N/A	-1.69704	-2.77272	-0.630153	-0.846441
MS4A4A	4	4	#N/A	2.15547	1.67946	0.589522	1.19234
TPPP3	4	-4	#N/A	-0.425293	-2.67098	-0.796134	-1.89941
APOLD1	4	-2	#N/A	-1.52773	-2.30618	-0.27225	0.733368
EPB41L5	4	-4	#N/A	-0.467217	-1.57237	-0.494945	-2.92702
EMCN	4	-4	#N/A	-0.445023	-2.03984	-0.396746	-2.32236
PLAC8	4	2	#N/A	2.16278	1.42781	-0.150484	1.61529
SPON2	3	3	#N/A	1.89426	0.71466	#N/A	1.53087
P2RY13	4	2	#N/A	2.09916	0.394438	-0.190551	1.68225
TCIM	4	2	#N/A	1.53339	-0.593762	0.23455	1.83377
SLC22A8	4	-2	#N/A	-1.5427	0.845655	-0.792388	-2.27747
HBA2	3	3	#N/A	2.27828	0.533014	#N/A	1.97701
BABAM2-AS1	2	-2	#N/A	-2.14499	#N/A	-1.77099	#N/A
SFRP2	2	2	#N/A	3.35935	#N/A	2.17627	#N/A
LMX1B	5	-1	0.523764	-0.359997	-0.0416698	-0.259452	0.110699
