# Supplementary material for: Network-based identification and prioritization of key transcriptional factors of diabetic kidney disease
Source: Comput Struct Biotechnol J. 2023 Jan 2;21:716–30. doi: 10.1016/j.csbj.2022.12.054 (PMC9827363; doi:10.1016/j.csbj.2022.12.054)
Supplement: Supplementary file 2 — Supplementary material [file mmc2.xlsx]

## Sheet: Supplementary_Table2
Supplementary Table 2: Summary of differentially expressed genes in at least of third of all tubuli datasets. The log2 fold-change values are calculated as implemented in limma. The vote count represents the the number of studies in which the gene expression was tested. The sign consistency for a gene represents the direction of expression calculated as the number of times gene expression is upre…
FULL_gene_list	vote_count	sign_consistency	GSE30122_GPL571_log2FC	GSE99340_GPL19184_log2FC	GSE104948_GPL22945_log2FC	GSE104948_GPL24120_log2FC
CXCL6	4	2	4.16562	1.97069	4.4428	-2.0398
HBB	4	4	1.92752	2.75476	2.13293	0.850003
SERPINA3	4	2	2.70657	-2.99151	1.57991	0.0686867
ACKR1	4	2	1.61729	1.53493	1.61688	-0.0900442
LTF	4	0	4.55901	-1.58692	4.03122	-1.08495
C3	4	0	3.52908	-1.66463	1.85783	-0.717265
CPA3	4	4	2.76675	1.25144	2.79104	0.187144
HBA2	4	4	0.602848	3.00173	3.16154	0.75194
LY96	4	4	2.37585	0.203521	1.50999	0.388262
SLPI	4	4	1.56393	1.08222	2.01027	0.00580173
HTR2B	4	4	1.70197	0.213571	1.64815	0.0210224
JCHAIN	4	4	3.77422	1.99843	1.30729	0.455515
MMP7	4	2	3.67831	1.04441	2.19587	-0.718744
VCAN	4	2	2.49526	0.857052	2.2473	-0.248732
PROM1	4	2	2.80783	1.29665	2.26288	-1.08393
LYZ	4	2	4.29058	1.49371	2.89227	-0.379006
THBS2	4	2	2.42113	0.755708	1.80429	-0.474204
TAC1	4	2	2.90284	-0.408188	2.69781	0.205446
CYP24A1	4	2	1.23353	-2.09059	1.93743	0.374518
PLK2	4	2	2.59396	0.909216	1.63868	-0.424749
TIMP1	4	2	2.37995	0.139503	1.52541	-0.610798
TFPI2	4	2	2.27208	0.875309	1.53303	-0.254301
PXDN	4	2	1.99073	0.676675	1.65283	-0.564163
RARRES1	4	0	1.65156	-1.88206	1.30381	-0.969318
REG1A	4	0	1.35566	-3.60265	2.21098	-0.94174
EGF	4	0	-2.43032	0.00603326	-1.61136	0.242448
QPCT	4	0	2.20464	-0.672677	1.79358	-0.185181
LPL	4	-2	-1.90427	-0.216822	-1.69291	0.172384
CYP27B1	4	-2	-2.78829	0.246659	-2.20276	-0.0460421
FOSB	4	-2	-2.44863	-0.00734906	-2.02913	0.0756268
NPHS2	4	-2	-0.422037	-1.56388	-4.95656	0.361832
GADD45B	4	-2	-1.14532	-1.58419	-1.65	0.258834
LMX1B	4	-2	-0.291803	-0.128954	-0.0792023	0.0117977
WT1	4	-2	-0.27749	-0.256457	-1.78214	0.0840025
DACH1	4	-2	-0.129222	-0.138403	-1.12632	0.233598
